# Supplementary material for: ﻿Three new species of Bredia (Sonerileae, Melastomataceae) from the Sino-Vietnamese border area
Source: PhytoKeys. 2022 May 9;195:107–25. doi: 10.3897/phytokeys.195.83934 (PMC9848902; doi:10.3897/phytokeys.195.83934)
Supplement: XML Treatment for Bredia enchengensis [file phytokeys.195.83934-treatment2.xml]

<!DOCTYPE tp:taxon-treatment
  PUBLIC "-//TaxonX//DTD Taxonomic Treatment Publishing DTD v0 20100105//EN" "tax-treatment-NSO.dtd">
<tp:taxon-treatment xmlns:tp="http://www.plazi.org/taxpub"><tp:treatment-meta><kwd-group><label>Taxon classification</label><kwd>
              <named-content content-type="kingdom">Plantae</named-content>
            </kwd><kwd>
              <named-content content-type="order">Myrtales</named-content>
            </kwd><kwd>
              <named-content content-type="family">Melastomataceae</named-content>
            </kwd></kwd-group><mixed-citation publication-type="journal"><person-group><name><surname>Dai</surname><given-names>Jin-Hong</given-names></name><name><surname>Nong</surname><given-names>Shi-Yue</given-names></name><name><surname>Guo</surname><given-names>Xi-Bin</given-names></name><name><surname>Do</surname><given-names>Truong Van</given-names></name><name><surname>Liu</surname><given-names>Yan</given-names></name><name><surname>Zhou</surname><given-names>Ren-Chao</given-names></name><name><surname>Liu</surname><given-names>Ying</given-names></name></person-group><article-title>﻿Three new species of <italic><tp:taxon-name><tp:taxon-name-part taxon-name-part-type="genus" reg="Bredia">Bredia</tp:taxon-name-part></tp:taxon-name></italic> (<tp:taxon-name><tp:taxon-name-part taxon-name-part-type="tribe">Sonerileae</tp:taxon-name-part></tp:taxon-name>, <tp:taxon-name><tp:taxon-name-part taxon-name-part-type="family">Melastomataceae</tp:taxon-name-part></tp:taxon-name>) from the Sino-Vietnamese border area</article-title><source>PhytoKeys</source><day>09</day><month>05</month><year>2022</year><volume>195</volume><fpage>107</fpage><lpage>125</lpage><pub-id pub-id-type="doi">10.3897/phytokeys.195.83934</pub-id></mixed-citation></tp:treatment-meta><tp:nomenclature><label>﻿</label><tp:taxon-name>
            <object-id xmlns:xlink="http://www.w3.org/1999/xlink" content-type="arpha" xlink:type="simple">7DC826B6-D3F1-53D9-AA71-B6574FBA21AF</object-id>
            <tp:taxon-name-part taxon-name-part-type="genus" reg="Bredia">Bredia</tp:taxon-name-part>
            <tp:taxon-name-part taxon-name-part-type="species" reg="enchengensis">enchengensis</tp:taxon-name-part>
            <object-id xmlns:xlink="http://www.w3.org/1999/xlink" content-type="ipni" xlink:type="simple">urn:lsid:ipni.org:names:77297482-1</object-id>
          </tp:taxon-name><tp:taxon-authority>J. H. Dai, Yan Liu &amp; S. Y. Nong</tp:taxon-authority><tp:taxon-status xmlns:xlink="http://www.w3.org/1999/xlink" xlink:type="simple">sp. nov.</tp:taxon-status><xref ref-type="fig" rid="F5">Figs 5</xref><xref ref-type="fig" rid="F6">, 6</xref></tp:nomenclature><tp:treatment-sec sec-type="material" id="SECID0EQ6AE"><title>Type.</title><p>China. Guangxi Province: Daxin County, En-cheng Town, near Shang-ren Village, 234 m, on steep cliff of a limestone hill, 8 July 2021, Shi-yue Nong and Jin-hong Dai EC20210708001 (holotype: IBK; isotypes: A, PE, SYS).</p></tp:treatment-sec><tp:treatment-sec sec-type="diagnosis" id="SECID0EV6AE"><title>Diagnosis.</title><p>Resembles <italic><tp:taxon-name><tp:taxon-name-part taxon-name-part-type="genus" reg="Bredia">B.</tp:taxon-name-part><tp:taxon-name-part taxon-name-part-type="species" reg="longiradiosa">longiradiosa</tp:taxon-name-part></tp:taxon-name></italic> in leaf shape and morphology of the inflorescence, petals and stamens but differs in its prostrate habit (vs. erect), densely pubescent stem (vs. sparsely villous or glabrescent), yellowish-green, membranous and fragile leaves (vs. green or dark green, papery), and white anthers (vs. pink to purplish).</p></tp:treatment-sec><tp:treatment-sec sec-type="description" id="SECID0EHAAG"><title>Description.</title><p>Herbs, 8–20 cm tall. Stems to 80 cm long, branched, terete, densely pubescent with minute uniseriate hairs and 1 mm long, spreading, multiseriate glandular hairs, prostrate with adventitious roots at middle and lower parts, with the distal part (1 to 3 internodes) erect or ascending. Leaves opposite, equal to unequal; petiole 2.1–12.7 cm long, pubescent as the stem; blade broadly ovate-cordate to cordate-orbicular, 3–17 × 2.7–14 cm, membranous and fragile, pubescent on both surfaces, adaxial surface yellowish-green, abaxial surface pale green or reddish, secondary veins 3 or 4 on each side of midvein, base cordate, margin subentire, ciliate, apex acute. Inflorescence a terminal cyme, rarely cymose panicle, (1)3–13-flowered, peduncle 1.5–5.9 cm long, pubescent. Flowers bisexual, radial but androecium slightly bilateral, 4-merous, pedicles, hypanthium and calyx lobes pubescent; pedicels 0.6–2 cm; hypanthium light green, funnel-shaped, 4–6 × 3–4 mm; calyx lobes 4, broadly ovate to reniform, 2–3.5 × 3–5 mm, margin undulate; petals 4, white, sometimes pinkish at the apex, suborbicular, 2.5–7 mm long, margin undulate and ciliate with glandular hairs, apex oblique; stamens 8 in two whorls, isomorphic, equal in length, filaments 5–6 mm long, anthers lanceolate, 6–8 mm long, white, connective forming a yellow dorsal tubercle and 2 yellow ventral lobes; ovary half inferior, locules 4, apex of ovary with membranous crown, crown margin ciliate with glandular hairs; style 1.1–1.8 cm long, basally sparsely puberulous. Capsule 7 × 5 mm, funnel-shaped; placentation axial, placental column distally unhorned, placentas non-thready; seeds numerous, ca. 0.8 mm long, cuneate.</p><fig id="F5" position="float" orientation="portrait"><object-id xmlns:xlink="http://www.w3.org/1999/xlink" content-type="doi" xlink:type="simple">10.3897/phytokeys.195.83934.figure5</object-id><object-id xmlns:xlink="http://www.w3.org/1999/xlink" content-type="arpha" xlink:type="simple">2657A15A-B244-5193-B69D-077DA94A52C2</object-id><label>Figure 5.</label><caption><p>Holotype of <italic><tp:taxon-name><tp:taxon-name-part taxon-name-part-type="genus" reg="Bredia">Bredia</tp:taxon-name-part><tp:taxon-name-part taxon-name-part-type="species" reg="enchengensis">enchengensis</tp:taxon-name-part></tp:taxon-name></italic>, Shi-yue Nong and Jin-hong Dai EC20210708001 (IBK). Scale bar: 5 cm.</p></caption><graphic xmlns:xlink="http://www.w3.org/1999/xlink" xlink:href="phytokeys-195-107_article-83934__-g005.jpg" position="float" orientation="portrait" xlink:type="simple" id="oo_681717.jpg"><uri content-type="original_file" xlink:type="simple">https://binary.pensoft.net/fig/681717</uri></graphic></fig><fig id="F6" position="float" orientation="portrait"><object-id xmlns:xlink="http://www.w3.org/1999/xlink" content-type="doi" xlink:type="simple">10.3897/phytokeys.195.83934.figure6</object-id><object-id xmlns:xlink="http://www.w3.org/1999/xlink" content-type="arpha" xlink:type="simple">75822195-5854-52F2-87DE-15D65D2563D1</object-id><label>Figure 6.</label><caption><p><italic><tp:taxon-name><tp:taxon-name-part taxon-name-part-type="genus" reg="Bredia">Bredia</tp:taxon-name-part><tp:taxon-name-part taxon-name-part-type="species" reg="enchengensis">enchengensis</tp:taxon-name-part></tp:taxon-name></italic><bold>A</bold> habitat and habit <bold>B</bold> flowering branch <bold>C</bold> adaxial (top) and abaxial (bottom) leaf surfaces <bold>D</bold> branchlet showing spreading glandular hairs <bold>E</bold> terminal cyme <bold>F</bold> cymose panicle <bold>G</bold> longitudinal section of flower (left) showing isomorphic stamens, two petals (lower middle), and top view (upper right) and longitudinal section (lower right) of young fruit showing broadly ovate to reniform calyx lobes and ovary crown. Scale bar: 5 mm (<bold>G</bold>). All from Shi-yue Nong and Jin-hong Dai EC20210708001 (A, IBK, PE, SYS).</p></caption><graphic xmlns:xlink="http://www.w3.org/1999/xlink" xlink:href="phytokeys-195-107_article-83934__-g006.jpg" position="float" orientation="portrait" xlink:type="simple" id="oo_681718.jpg"><uri content-type="original_file" xlink:type="simple">https://binary.pensoft.net/fig/681718</uri></graphic></fig></tp:treatment-sec><tp:treatment-sec sec-type="phenology" id="SECID0EMCAG"><title>Phenology.</title><p>Flowering June to July, fruiting July to August.</p></tp:treatment-sec><tp:treatment-sec sec-type="etymology" id="SECID0ERCAG"><title>Etymology.</title><p>The specific epithet is based on the name of the town, En-cheng, where <italic><tp:taxon-name><tp:taxon-name-part taxon-name-part-type="genus" reg="Bredia">B.</tp:taxon-name-part><tp:taxon-name-part taxon-name-part-type="species" reg="enchengensis">enchengensis</tp:taxon-name-part></tp:taxon-name></italic> is discovered.</p></tp:treatment-sec><tp:treatment-sec sec-type="distribution" id="SECID0ECDAG"><title>Distribution.</title><p><italic><tp:taxon-name><tp:taxon-name-part taxon-name-part-type="genus" reg="Bredia">Bredia</tp:taxon-name-part><tp:taxon-name-part taxon-name-part-type="species" reg="enchengensis">enchengensis</tp:taxon-name-part></tp:taxon-name></italic> is currently known only from Daxin County, Guangxi Province, China (Fig. <xref ref-type="fig" rid="F2">2</xref>). It occurs in forests on steep, arid limestone cliffs at 234 m.</p></tp:treatment-sec><tp:treatment-sec><!--Section generated to contain objects referenced in tp:taxon-treatment.--><fig id="F2" position="float" orientation="portrait"><object-id xmlns:xlink="http://www.w3.org/1999/xlink" content-type="doi" xlink:type="simple">10.3897/phytokeys.195.83934.figure2</object-id><object-id xmlns:xlink="http://www.w3.org/1999/xlink" content-type="arpha" xlink:type="simple">5DBC2CC1-6E4C-5CC0-98E0-6F6E3341F88D</object-id><label>Figure 2.</label><caption><p>Distribution of <italic><tp:taxon-name><tp:taxon-name-part taxon-name-part-type="genus" reg="Bredia">Bredia</tp:taxon-name-part><tp:taxon-name-part taxon-name-part-type="species" reg="bullata">bullata</tp:taxon-name-part></tp:taxon-name></italic> (solid circle), <italic><tp:taxon-name><tp:taxon-name-part taxon-name-part-type="genus" reg="Bredia">B.</tp:taxon-name-part><tp:taxon-name-part taxon-name-part-type="species" reg="nitida">nitida</tp:taxon-name-part></tp:taxon-name></italic> (triangle), and <italic><tp:taxon-name><tp:taxon-name-part taxon-name-part-type="genus" reg="Bredia">B.</tp:taxon-name-part><tp:taxon-name-part taxon-name-part-type="species" reg="enchengensis">enchengensis</tp:taxon-name-part></tp:taxon-name></italic> (star).</p></caption><graphic xmlns:xlink="http://www.w3.org/1999/xlink" xlink:href="phytokeys-195-107_article-83934__-g002.jpg" position="float" orientation="portrait" xlink:type="simple" id="oo_681714.jpg"><uri content-type="original_file" xlink:type="simple">https://binary.pensoft.net/fig/681714</uri></graphic></fig></tp:treatment-sec></tp:taxon-treatment>
