# Supplementary material for: ﻿Three new species of Bredia (Sonerileae, Melastomataceae) from the Sino-Vietnamese border area
Source: PhytoKeys. 2022 May 9;195:107–25. doi: 10.3897/phytokeys.195.83934 (PMC9848902; doi:10.3897/phytokeys.195.83934)
Supplement: XML Treatment for Bredia nitida [file phytokeys.195.83934-treatment3.xml]

<!DOCTYPE tp:taxon-treatment
  PUBLIC "-//TaxonX//DTD Taxonomic Treatment Publishing DTD v0 20100105//EN" "tax-treatment-NSO.dtd">
<tp:taxon-treatment xmlns:tp="http://www.plazi.org/taxpub"><tp:treatment-meta><kwd-group><label>Taxon classification</label><kwd>
              <named-content content-type="kingdom">Plantae</named-content>
            </kwd><kwd>
              <named-content content-type="order">Myrtales</named-content>
            </kwd><kwd>
              <named-content content-type="family">Melastomataceae</named-content>
            </kwd></kwd-group><mixed-citation publication-type="journal"><person-group><name><surname>Dai</surname><given-names>Jin-Hong</given-names></name><name><surname>Nong</surname><given-names>Shi-Yue</given-names></name><name><surname>Guo</surname><given-names>Xi-Bin</given-names></name><name><surname>Do</surname><given-names>Truong Van</given-names></name><name><surname>Liu</surname><given-names>Yan</given-names></name><name><surname>Zhou</surname><given-names>Ren-Chao</given-names></name><name><surname>Liu</surname><given-names>Ying</given-names></name></person-group><article-title>﻿Three new species of <italic><tp:taxon-name><tp:taxon-name-part taxon-name-part-type="genus" reg="Bredia">Bredia</tp:taxon-name-part></tp:taxon-name></italic> (<tp:taxon-name><tp:taxon-name-part taxon-name-part-type="tribe">Sonerileae</tp:taxon-name-part></tp:taxon-name>, <tp:taxon-name><tp:taxon-name-part taxon-name-part-type="family">Melastomataceae</tp:taxon-name-part></tp:taxon-name>) from the Sino-Vietnamese border area</article-title><source>PhytoKeys</source><day>09</day><month>05</month><year>2022</year><volume>195</volume><fpage>107</fpage><lpage>125</lpage><pub-id pub-id-type="doi">10.3897/phytokeys.195.83934</pub-id></mixed-citation></tp:treatment-meta><tp:nomenclature><label>﻿</label><tp:taxon-name>
            <object-id xmlns:xlink="http://www.w3.org/1999/xlink" content-type="arpha" xlink:type="simple">3246087C-E4F6-5698-AD41-1E928C29E2EE</object-id>
            <tp:taxon-name-part taxon-name-part-type="genus" reg="Bredia">Bredia</tp:taxon-name-part>
            <tp:taxon-name-part taxon-name-part-type="species" reg="nitida">nitida</tp:taxon-name-part>
            <object-id xmlns:xlink="http://www.w3.org/1999/xlink" content-type="ipni" xlink:type="simple">urn:lsid:ipni.org:names:77297483-1</object-id>
          </tp:taxon-name><tp:taxon-authority>J. H. Dai &amp; Ying Liu</tp:taxon-authority><tp:taxon-status xmlns:xlink="http://www.w3.org/1999/xlink" xlink:type="simple">sp. nov.</tp:taxon-status><xref ref-type="fig" rid="F7">Figs 7</xref><xref ref-type="fig" rid="F8">, 8</xref></tp:nomenclature><tp:treatment-sec sec-type="material" id="SECID0EJFAG"><title>Type.</title><p>China. Yunnan Province: Hekou County, Nan-xi Town, Qin-cai-tang Village, 849 m, under forests, on limestone slope, 31 May 2020, Jin-hong Dai and Ying Liu 850 (holotype: PE; isotypes: A, SYS).</p></tp:treatment-sec><tp:treatment-sec sec-type="diagnosis" id="SECID0EOFAG"><title>Diagnosis.</title><p>Resembles <italic><tp:taxon-name><tp:taxon-name-part taxon-name-part-type="genus" reg="Bredia">B.</tp:taxon-name-part><tp:taxon-name-part taxon-name-part-type="species" reg="malipoensis">malipoensis</tp:taxon-name-part></tp:taxon-name></italic> in leaf shape and morphology of the inflorescence, petal margin, and stamens but differs in the stem and leaves often glabrescent when mature (vs. densely pubescent), nitid upper leaf surface (vs. subvelvety), ovate-elliptic or elliptic calyx lobes (vs. triangular to semiorbicular), and white petals (vs. purplish-red).</p></tp:treatment-sec><tp:treatment-sec sec-type="description" id="SECID0E6FAG"><title>Description.</title><p>Shrubs, 40–65 cm tall. Stems erect and branched, terete, sparsely puberulous with spreading, minute uniseriate hairs when young, often glabrescent when mature. Leaves opposite, equal or unequal; petiole 2.1–9 cm long, sparsely puberulous when young; blade ovate-cordate to ovate, 3.2–12 × 1.5–8.8 cm, thin papery, adaxial surface green and nitid, sometimes with white, orbicular patches when young, sparsely puberulous, glabrescent when mature, abaxial surface pale green, puberulous on veins, secondary veins 2 or 3 on each side of midvein, base cordate to subrounded, entire, inconspicuously and sparsely ciliate, apex acuminate. Inflorescence a terminal cyme, 1–8-flowered, peduncle 0.5–2.5 cm long, sparsely puberulous. Flowers bisexual, radial but androecium slightly bilateral, 4-merous, pedicels, hypanthium and calyx lobes puberulous; pedicles 0.5–1.7 cm long; hypanthium white to purplish-red, funnel-shaped, ca. 6–7 × 4–5 mm; calyx lobes 4, ovate-elliptic or elliptic, 5.5–7 × 3–4 mm, adaxially with a thick basal protuberance; petals 4, white, orbicular, 0.5–1.0 cm long, margin undulate and ciliate with glandular hairs, apex oblique and retuse; stamens 8 in two whorls, isomorphic, equal in length, filaments 6–7 mm long, bent with the anthers to one side of the flower, anthers lanceolate, 7–8 mm long, purplish-red, connective forming a 1.5 mm long, yellow dorsal spur and 2 yellow ventral lobes; ovary half inferior, locules 4, apex of ovary with membranous crown, crown margin ciliate with glandular hairs; style 0.7–1.5 cm long, basally sparsely puberulous. Capsule 7–9 × 6–7 mm, funnel-shaped; placentation axial, placentas non-thready; seeds numerous, ca. 1 mm long, cuneate.</p></tp:treatment-sec><tp:treatment-sec sec-type="phenology" id="SECID0EEGAG"><title>Phenology.</title><p>Flowering June, fruiting late June to August.</p><fig id="F7" position="float" orientation="portrait"><object-id xmlns:xlink="http://www.w3.org/1999/xlink" content-type="doi" xlink:type="simple">10.3897/phytokeys.195.83934.figure7</object-id><object-id xmlns:xlink="http://www.w3.org/1999/xlink" content-type="arpha" xlink:type="simple">71F6389C-DD8A-5F7F-BD44-D42BC29F4D3F</object-id><label>Figure 7.</label><caption><p>Holotype of <italic><tp:taxon-name><tp:taxon-name-part taxon-name-part-type="genus" reg="Bredia">Bredia</tp:taxon-name-part><tp:taxon-name-part taxon-name-part-type="species" reg="nitida">nitida</tp:taxon-name-part></tp:taxon-name></italic>, Jin-hong Dai and Ying Liu 850 (PE). Scale bar: 5 cm.</p></caption><graphic xmlns:xlink="http://www.w3.org/1999/xlink" xlink:href="phytokeys-195-107_article-83934__-g007.jpg" position="float" orientation="portrait" xlink:type="simple" id="oo_681719.jpg"><uri content-type="original_file" xlink:type="simple">https://binary.pensoft.net/fig/681719</uri></graphic></fig></tp:treatment-sec><tp:treatment-sec sec-type="etymology" id="SECID0EBHAG"><title>Etymology.</title><p>The specific epithet is based on the nitid leaves.</p></tp:treatment-sec><tp:treatment-sec sec-type="distribution" id="SECID0EGHAG"><title>Distribution.</title><p><italic><tp:taxon-name><tp:taxon-name-part taxon-name-part-type="genus" reg="Bredia">Bredia</tp:taxon-name-part><tp:taxon-name-part taxon-name-part-type="species" reg="nitida">nitida</tp:taxon-name-part></tp:taxon-name></italic> is currently known from Hekou County, Yunnan Province, China (Fig. <xref ref-type="fig" rid="F2">2</xref>), occurring in moist forests on limestone slopes at 800–900 m at the Sino-Vietnamese border. Discovery of additional populations on the Vietnamese side is expected, as there are many lush limestone hills in the area.</p><fig id="F8" position="float" orientation="portrait"><object-id xmlns:xlink="http://www.w3.org/1999/xlink" content-type="doi" xlink:type="simple">10.3897/phytokeys.195.83934.figure8</object-id><object-id xmlns:xlink="http://www.w3.org/1999/xlink" content-type="arpha" xlink:type="simple">E56DA81C-CBC4-5E2B-9947-69D1392EC750</object-id><label>Figure 8.</label><caption><p><italic><tp:taxon-name><tp:taxon-name-part taxon-name-part-type="genus" reg="Bredia">Bredia</tp:taxon-name-part><tp:taxon-name-part taxon-name-part-type="species" reg="nitida">nitida</tp:taxon-name-part></tp:taxon-name></italic><bold>A</bold> habit <bold>B</bold> young leaves with white patches (insert) and flowering branch <bold>C</bold> sparsely puberulous young branchlet with spreading minute hairs <bold>D</bold> adaxial (top) and abaxial (bottom) leaf surfaces <bold>E</bold> flowering inflorescence <bold>F</bold> top view of flower bud showing ovate-elliptic calyx lobes (upper left), two petals (upper right), top view of flower (lower left), and longitudinal section of flower (lower right) showing the isomorphic stamens and thick basal protuberance (indicated by arrow) on calyx lobe <bold>G</bold> top view (top) and longitudinal section (bottom) of old capsule showing enlarged ovary crown. Scale bars: 5 mm (<bold>F</bold>, <bold>G</bold>). All from Jin-hong Dai and Ying Liu 850 (A, PE, SYS).</p></caption><graphic xmlns:xlink="http://www.w3.org/1999/xlink" xlink:href="phytokeys-195-107_article-83934__-g008.jpg" position="float" orientation="portrait" xlink:type="simple" id="oo_681720.jpg"><uri content-type="original_file" xlink:type="simple">https://binary.pensoft.net/fig/681720</uri></graphic></fig><fig id="F9" position="float" orientation="portrait"><object-id xmlns:xlink="http://www.w3.org/1999/xlink" content-type="doi" xlink:type="simple">10.3897/phytokeys.195.83934.figure9</object-id><object-id xmlns:xlink="http://www.w3.org/1999/xlink" content-type="arpha" xlink:type="simple">1537BA5F-C971-5A11-A823-BEF1544F902A</object-id><label>Figure 9.</label><caption><p>Phylogenetic position of <italic><tp:taxon-name><tp:taxon-name-part taxon-name-part-type="genus" reg="Bredia">Bredia</tp:taxon-name-part><tp:taxon-name-part taxon-name-part-type="species" reg="bullata">bullata</tp:taxon-name-part></tp:taxon-name></italic>, <italic><tp:taxon-name><tp:taxon-name-part taxon-name-part-type="genus" reg="Bredia">B.</tp:taxon-name-part><tp:taxon-name-part taxon-name-part-type="species" reg="nitida">nitida</tp:taxon-name-part></tp:taxon-name></italic>, and <italic><tp:taxon-name><tp:taxon-name-part taxon-name-part-type="genus" reg="Bredia">B.</tp:taxon-name-part><tp:taxon-name-part taxon-name-part-type="species" reg="enchengensis">enchengensis</tp:taxon-name-part></tp:taxon-name></italic>. Maximum likelihood (<abbrev xmlns:xlink="http://www.w3.org/1999/xlink" xlink:title="Maximum likelihood" id="ABBRID0EOKAG" xlink:type="simple">ML</abbrev>) phylogenetic tree based on combined dataset of nrITS, <italic>Dbr1</italic>, <italic>SOS4a</italic>, and <italic>trnV</italic>–<italic>trnM</italic> sequences. Numbers above branches are ultrafast bootstrap (left) and SH-aLRT test (right) obtained from <abbrev xmlns:xlink="http://www.w3.org/1999/xlink" xlink:title="Maximum likelihood" id="ABBRID0E1KAG" xlink:type="simple">ML</abbrev> analy-sis, and those below branches are Bayesian posterior probabilities (right) and bootstrap values (left) resulting from maximum parsimony analyses. The new species are noted in bold.</p></caption><graphic xmlns:xlink="http://www.w3.org/1999/xlink" xlink:href="phytokeys-195-107_article-83934__-g009.jpg" position="float" orientation="portrait" xlink:type="simple" id="oo_681721.jpg"><uri content-type="original_file" xlink:type="simple">https://binary.pensoft.net/fig/681721</uri></graphic></fig></tp:treatment-sec><tp:treatment-sec><!--Section generated to contain objects referenced in tp:taxon-treatment.--><fig id="F2" position="float" orientation="portrait"><object-id xmlns:xlink="http://www.w3.org/1999/xlink" content-type="doi" xlink:type="simple">10.3897/phytokeys.195.83934.figure2</object-id><object-id xmlns:xlink="http://www.w3.org/1999/xlink" content-type="arpha" xlink:type="simple">5DBC2CC1-6E4C-5CC0-98E0-6F6E3341F88D</object-id><label>Figure 2.</label><caption><p>Distribution of <italic><tp:taxon-name><tp:taxon-name-part taxon-name-part-type="genus" reg="Bredia">Bredia</tp:taxon-name-part><tp:taxon-name-part taxon-name-part-type="species" reg="bullata">bullata</tp:taxon-name-part></tp:taxon-name></italic> (solid circle), <italic><tp:taxon-name><tp:taxon-name-part taxon-name-part-type="genus" reg="Bredia">B.</tp:taxon-name-part><tp:taxon-name-part taxon-name-part-type="species" reg="nitida">nitida</tp:taxon-name-part></tp:taxon-name></italic> (triangle), and <italic><tp:taxon-name><tp:taxon-name-part taxon-name-part-type="genus" reg="Bredia">B.</tp:taxon-name-part><tp:taxon-name-part taxon-name-part-type="species" reg="enchengensis">enchengensis</tp:taxon-name-part></tp:taxon-name></italic> (star).</p></caption><graphic xmlns:xlink="http://www.w3.org/1999/xlink" xlink:href="phytokeys-195-107_article-83934__-g002.jpg" position="float" orientation="portrait" xlink:type="simple" id="oo_681714.jpg"><uri content-type="original_file" xlink:type="simple">https://binary.pensoft.net/fig/681714</uri></graphic></fig></tp:treatment-sec></tp:taxon-treatment>
