# Supplementary material for: ﻿Three new species of Bredia (Sonerileae, Melastomataceae) from the Sino-Vietnamese border area
Source: PhytoKeys. 2022 May 9;195:107–25. doi: 10.3897/phytokeys.195.83934 (PMC9848902; doi:10.3897/phytokeys.195.83934)
Supplement: Supplementary material 1 — Table S1 [file phytokeys-195-107-s001.xlsx]

## Sheet: Table S1
Table S1. Source of materials studied and GenBank accession numbers for nrITS, Dbr1, SOS4a, and trnV–trnM. Newly generated sequences are indicated in bold.
Taxon	Locality	Voucher	nrITS	trnV-trnM	Dbr1	SOS4a
Blastus cochinchinensis Lour.	Fengkai, Guandong, China	Liu 446 (SYS)	MG644465	MG644576	OM291325	OM291291
Bredia bullata J. H. Dai & Ying Liu	Malipo, Yunnan, China	Liu 849 (SYS)	OM337579	OM291287	OM291334	OM291321
Bredia changii W. Y. Zhao, X. H. Zhan & W. B. Liao	Chongyi, Jiangxi, China	Liu 548 (SYS)	MF952714	MF952717	OM291346	OM291304
Bredia dulanica C. L. Yeh, S. W. Chung & T. C. Hsu	Dulanshan, Taidong, Taiwan	Liu 565 (SYS)	MN031225	MK994834	OM291349	OM291309
Bredia enchengensis J. H. Dai, Yan Liu & S. Y. Nong	Daxin, Guangxi, China	Liu 851 (SYS)	OM337581	OM291289	OM291335	OM291323
Bredia esquirolii (H. Lév.) Lauener	Chishui, Guizhou, China	Liu 587 (SYS)	MG644399	MG644510	OM291351	OM291312
Bredia fordii (Hance) Diels	Fengkai, Guangdong, China	Liu 444 (SYS)	MG644400	MG644511	OM291336	OM291290
Bredia fordii var. micrantha C. Chen	Leshan, Sichuan, China	Liu 580 (SYS)	MG644401	MG644512	OM291330	OM291311
Bredia gibba Ohwi	Pingdong, Taiwan	Liu 566 (SYS)	MG644415	MG644526	OM291350	OM291310
Bredia gracilis (Hand.-Mazz.) Diels	Wugang, Hunan, China	Liu 457 (SYS)	MG644403	MG644514	OM291337	OM291292
Bredia guidongensis (K. M. Liu & J. Tian) R. Zhou & Ying Liu	Guidong, Hunan, China	Liu 472 (SYS)	MG644404	MG644515	OM291340	OM291295
Bredia hirsuta Blume	Okinawa, Japan	Liu 634 (SYS)	MN031213	MK994872	OM291333	OM291320
Bredia hirsuta var. scandens Ito & Matsum.	Nantou, Taiwan	Liu 539 (SYS)	MG644420	MG644531	OM291328	OM291302
Bredia hispida J. H. Dai & Ying Liu	Xuyong, Sichuan, China	Liu 764 (SYS, A, PE)	MT096406	OM291285	OM291356	OM291317
Bredia latisepala (C. Chen) R. Zhou & Ying Liu	Sangzhi, Hunan, China	Liu 557 (SYS)	MG644405	MG644516	OM291329	OM291307
Bredia longearistata (C. Chen) R. Zhou & Ying Liu	Huanjiang, Guangxi, China	Liu 498 (SYS)	MG644406	MG644517	OM291343	OM291298
Bredia longiloba (Hand.-Mazz.) Diels	Zixi, Jiangxi, China	Liu 544 (SYS)	MF952715	MF952718	OM291345	OM291303
Bredia longiradiosa C. Chen ex Govaerts	Longzhou, Guangxi, China	Liu 486 (SYS)	MN031235	MK994807	OM291342	OM291297
Bredia longiradiosa var. pulchella (C. Chen) R. Zhou & Ying Liu	Longzhou, Guangxi, China	Liu 485 (SYS)	MG644409	MG644520	OM291341	OM291296
Bredia malipoensis D. H. Peng, S. Jin Zeng & Z. Y. Wen	Malipo, Yunnan, China	Liu 509 (SYS)	MG644413	MG644524	OM291344	OM291299
Bredia microphylla H. L. Li	Longsheng, Guangxi, China	Liu 551 (SYS)	MF952716	MF952719	OM291347	OM291305
Bredia nitida J. H. Dai & Ying Liu	Hekou, Yunnan, China	Liu 850 (SYS)	OM337580	OM291288	OM291358	OM291322
Bredia oldhamii Hook. f.	Pingdong, Taiwan	Liu 533 (SYS)	MN031237	MK994821	OM291326	OM291300
Bredia plagiopetala (C. Chen) R. Zhou & Ying Liu	Xinning, Hunan, China	Liu 459 (SYS)	MG644410	MG644521	OM291338	OM291293
Bredia plagiopetala (C. Chen) R. Zhou & Ying Liu	Dongan, Hunan, China	Liu 460 (SYS)	MG644411	MG644522	OM291339	OM291294
Bredia reniformis C. M. He, Y. H. Tong & S. J. Zeng	Dahua, Guangxi, China	Liu 748 (SYS)	MT096405	OM291284	OM291355	OM291316
Bredia repens R. Zhou, Q. J. Zhou & Ying Liu	Sangzhi, Hunan, China	Liu 558 (SYS)	MF952713	MF952720	OM291348	OM291308
Bredia rotundifolia Y. C. Liu & C. H. Ou	Zhanghua, Taiwan	Liu 538 (SYS)	MG644419	MG644530	OM291359	OM291301
Bredia tuberculata (Guillaumin) Diels	Shuifu, Yunnan, China	Liu 629 (SYS)	MN031226	MK994869	OM291354	OM291315
Bredia velutina Diels	Jinping, Yunnan, China	Liu 612 (SYS)	MN031165	MK994859	OM291352	OM291313
Bredia violacea H. L. Li	Vietnam	Liu 788 (SYS)	MT096407	OM291286	OM291357	OM291318
Bredia yunnanensis (H. Lév.) Diels	Shuifu, Yunnan, China	Liu 627 (SYS)	MN031189	MK994867	OM291353	OM291314
Fordiophyton faberi Stapf	Lingchuan, Guangxi, China	Liu 552 (SYS)	MG644456	MG644567	OM291331	OM291306
Phyllagathis rotundifolia (Jack) Blume	Kuala Lumpur, Malasysia	Zhou et al. M50 (SYS)	MG644436	MG644547	OM291327	OM291324
Tashiroea yaeyamensis Matsum.	Komi, Iriomote, Japan	Alison Wee & Akiyo Naiki 8024 (SYS)	MG644396	MG644507	OM291332	OM291319
