# Supplementary material for: ﻿Three new species of Bredia (Sonerileae, Melastomataceae) from the Sino-Vietnamese border area
Source: PhytoKeys. 2022 May 9;195:107–25. doi: 10.3897/phytokeys.195.83934 (PMC9848902; doi:10.3897/phytokeys.195.83934)
Supplement: Supplementary material 2 — Table S2 [file phytokeys-195-107-s002.xlsx]

## Sheet: Table S2
Table S2. Summary statistics of the optimal partition scheme and best-fitting model for each partition in phylogenetic analyses. PIS, parsimony-informative sites.
Partition	Marker	Accessions sampled	Aligned base pairs	Variable sites	% Variable sites	Conserved sites	PIS	% PIS	Model for ML	Model for BI
1	nrITS	36	662	205	30.9668	447	109	24.3848	TVM+F+G4	GTR+G
2	Dbr1, SOS4a	36	985	300	30.46	671	123	18.33	HKY+F+G4	HKY+G
3	trnV-trnM	36	889	59	6.63667	796	23	2.88945	K3Pu+F+G4	HKY+G
